# Supplementary material for: Characterization and subcellular localization of Alongshan virus proteins
Source: Front Microbiol. 2022 Sep 27;13:1000322. doi: 10.3389/fmicb.2022.1000322 (PMC9551281; doi:10.3389/fmicb.2022.1000322)
Supplement: Supplementary file 1 [file Table_1.XLSX]

## Sheet: Sheet2
Table S1. ALSV viral proteins subcellular localizations prediction results
Query protein	Virus-mPLoc	mGOASVM	FUEL-mLoc
seq_NSP1	Host cytoplasm	Host-Endoplasmic-Reticulum	Secreted
seq_NSP2	Host cytoplasm	Host-Endoplasmic-Reticulum, Host-Nucleus, Secreted	Secreted
seq_VP1a	Host cytoplasm, Host nucleus	Viral-Capsid	Secreted
seq_VP1b	Host cytoplasm	Viral-Capsid	Secreted
seq_VP2	Host cytoplasm	Secreted	Secreted
seq_VP3	Host cell membrane, Host cytoplasm	Viral-Capsid	Secreted
seq_VP4	Host cytoplasm	Viral-Capsid	Secreted
